# Supplementary material for: Flexible and Wearable PDMS-Based Triboelectric Nanogenerator for Self-Powered Tactile Sensing
Source: Nanomaterials (Basel). 2019 Sep 12;9(9):1304. doi: 10.3390/nano9091304 (PMC6781082; doi:10.3390/nano9091304)
Supplement: Supplementary file 1 [file nanomaterials-09-01304-s001.zip]

Archive with 4 entries (4 files):
- nanomaterials-581624 supplementary materilas send to XML .pdf
- Video1.mp4
- Video2.mp4
- Video3.mp4
